# Supplementary material for: A new species of Rhopalosiphum (Hemiptera, Aphididae) on Chusquea tomentosa (Poaceae, Bambusoideae) from Costa Rica
Source: Zookeys. 2012 Jan 20;(166):59–73. doi: 10.3897/zookeys.166.2387 (PMC3272636; doi:10.3897/zookeys.166.2387)
Supplement: XML Treatment for Rhopalosiphum chusqueae [file zookeys.166.2387-treatment1.xml]

<!DOCTYPE tp:taxon-treatment
  PUBLIC "-//TaxonX//DTD Taxonomic Treatment Publishing DTD v0 20100105//EN" "tax-treatment-NSO.dtd">
<tp:taxon-treatment xmlns:tp="http://www.plazi.org/taxpub"><tp:treatment-meta><mixed-citation publication-type="journal"><person-group><name><surname>Hidalgo</surname><given-names>Nicolás Pérez</given-names></name><name><surname>Martínez-Torres</surname><given-names>David</given-names></name><name><surname>Collantes-Alegre</surname><given-names>Jorge Mariano</given-names></name><name><surname>Muller</surname><given-names>William Villalobos</given-names></name><name><surname>Nafría</surname><given-names>Juan M. Nieto</given-names></name></person-group><article-title>A new species of 
                    <italic>Rhopalosiphum</italic> (Hemiptera, Aphididae) on 
                    <italic>Chusquea tomentosa</italic> (Poaceae, Bambusoideae) from Costa Rica
                </article-title><source>Zookeys</source><day>20</day><month>1</month><year>2012</year><volume>2012</volume><issue>166</issue><fpage>59</fpage><lpage>73</lpage><pub-id pub-id-type="doi">10.3897/zookeys.166.2387</pub-id></mixed-citation></tp:treatment-meta><tp:nomenclature><tp:taxon-name>
                        <tp:taxon-name-part taxon-name-part-type="genus">Rhopalosiphum</tp:taxon-name-part>
                        <tp:taxon-name-part taxon-name-part-type="species">chusqueae</tp:taxon-name-part>
                    <object-id xmlns:xlink="http://www.w3.org/1999/xlink" xlink:type="simple">urn:lsid:zoobank.org:act:D3A0466B-3858-46A8-A4BB-4618BDD956D3</object-id>
                    <object-id xmlns:xlink="http://www.w3.org/1999/xlink" xlink:type="simple">http://species-id.net/wiki/Rhopalosiphum_chusqueae</object-id>
                    </tp:taxon-name><tp:taxon-authority>Pérez Hidalgo &amp; Villalobos Muller</tp:taxon-authority><tp:taxon-status xmlns:xlink="http://www.w3.org/1999/xlink" xlink:type="simple">sp. n.</tp:taxon-status></tp:nomenclature><tp:treatment-sec sec-type="Holotype"><title>Holotype.</title><p>Apterous viviparous female number 1 of measurement series, caught on <italic><tp:taxon-name>Chusquea tomentosa</tp:taxon-name></italic>, Pérez Hidalgo &amp; Villalobos Muller <italic>leg</italic>., deposited in the Aphidological Collection of the University of León (CZULE), sample CRI-235.</p></tp:treatment-sec><tp:treatment-sec sec-type="Paratypes"><title>Paratypes.</title><p>2 apterous viviparous females (in separated slides) caught with the holotype.</p></tp:treatment-sec><tp:treatment-sec sec-type="Etymology"><title>Etymology.</title><p>The specific epithet, <italic>chusqueae</italic> is the genitive singular of the generic name of the aphid’s host plant.</p></tp:treatment-sec><tp:treatment-sec sec-type="Apterous viviparous females"><title>Apterous viviparous females</title><p>(<xref ref-type="fig" rid="F2">Figure 2</xref>). When alive globular oval and brown with white spots of wax on abdomen. Mounted 2.20–2.72 mm and pale in general with head, antennae, legs, siphunculi and cauda dark-brown.</p><p>Antennae 0.63–0.79 times body length. Antennal segment III (0.32–0.43 mm) shorter than segment IV (0.21–0.25 mm) plus V (0.20–0.26 mm); with setae 55–65 μm long and 1.8–2.6 times the articular diameter of the segment. Terminal process of segment VI (0.44–0.47 mm) 3.9–4.4 times the base (0.32–0.43 mm). Rostrum 0.52–0.61 mm long, reaching middle coxae, 0.19–0.27 times the body length. Ultimate rostral segment 0.13–0.15 mm long, approximately 1.7 times its basal width and 1.1 second segment of hind tarsus; it carries two accessory setae. Marginal papillae present on prothorax, on the abdominal segment 1 and 7, which are dorsally placed to the respective spiracles, and sometimes on segments 3 and 6. Dorsum of the abdomen with spinules forming reticulate ornamentation. Dorsal setae on abdominal segment 3 with delicate, pointed and 25–30 μm long and 3.0–3.9 times the articular diameter of antennal segment III and shorter than ventral ones, which are 90–110 μm long. Siphunculi slightly swollen with marked narrowing below the flange, 0.41–0.45 mm long, 0.16–0.20 times the body length and 2.1–2.2 times cauda. Abdominal segment 8 with two sclerites and four setae 90–110 μm long, delicate and pointed. Genital plate with 2 discal setae and near 26 posterior ones. Cauda finger-like, 0.19–0.21 mm long and carrying 5 setae.</p></tp:treatment-sec><tp:treatment-sec sec-type="Distribution"><title>Distribution and host-plant.</title><p><italic><tp:taxon-name>Chusquea tomentosa</tp:taxon-name></italic> (<tp:taxon-name>Poaceae</tp:taxon-name>, <tp:taxon-name>Bambusoideae</tp:taxon-name>) is the only known host of <italic><tp:taxon-name>Rhopalosiphum chusqueae</tp:taxon-name></italic>. This bamboo is endemic to the country and can be found in several areas of the Cordillera de Talamanca at an altitude of between 2450 and 3000 m (<xref ref-type="bibr" rid="B31">Widmer 1997</xref>; <xref ref-type="bibr" rid="B10">Hammel et al. 2003</xref>). Species of <italic><tp:taxon-name>Chusquea</tp:taxon-name></italic> (approximately 120 described) can be found at between 800 and 3800 m in dry and humid forests from Mexico to Chile and Argentina (<xref ref-type="bibr" rid="B3">Clark 1989</xref>). As species in the genus <italic><tp:taxon-name>Rhopalosiphum</tp:taxon-name></italic> are not strictly stenophagous, <italic><tp:taxon-name>Rhopalosiphum chusqueae</tp:taxon-name></italic> may also live on other species of <italic><tp:taxon-name>Chusquea</tp:taxon-name></italic>, or even on other bamboos and live in other parts of America.</p><p>On the plant, the aphids live close to the nodes well protected by the leaves (<xref ref-type="fig" rid="F1">Figs 1C, 1D</xref>) and not easily detectable, as shown by fruitless efforts to locate other colonies.</p><p>So far, only one aphid species had been recorded on <italic><tp:taxon-name>Chusquea</tp:taxon-name></italic>: <italic><tp:taxon-name>Hysteroneura setariae</tp:taxon-name></italic> (Thomas) on <italic><tp:taxon-name>Chusquea abietifolia</tp:taxon-name></italic> Griseb, in Cuba (<xref ref-type="bibr" rid="B11">Holman 1974</xref>).</p><p><xref ref-type="bibr" rid="B1">Blackman and Eastop (1994)</xref> present two identification keys to the aphid species living on <italic><tp:taxon-name>Arundinaria</tp:taxon-name></italic> and on <italic><tp:taxon-name>Bambusa</tp:taxon-name></italic>, genera that include arboreal bamboos; several of these aphid species belong to the subfamily <tp:taxon-name>Aphidinae</tp:taxon-name>. <xref ref-type="bibr" rid="B2">Blackman and Eastop (2006)</xref> report the presence of aphid species on several genera of non-arboreal bamboos such as <italic><tp:taxon-name>Chusquea</tp:taxon-name></italic>, <italic><tp:taxon-name>Pseudosasa</tp:taxon-name></italic>, <italic><tp:taxon-name>Sinoarundinaria</tp:taxon-name></italic>, <italic><tp:taxon-name>Thamnocalamus</tp:taxon-name></italic>, <italic><tp:taxon-name>Thysanolaena</tp:taxon-name></italic>, and also <italic><tp:taxon-name>Arundinaria</tp:taxon-name></italic> (other bamboo genera are included but no <tp:taxon-name>Aphidinae</tp:taxon-name> species have been recorded on them), and for the identification of these species the reader is forwarded to the “keys [of 1994] to aphids on <italic><tp:taxon-name>Arundinaria</tp:taxon-name></italic> and <italic><tp:taxon-name>Bambusa</tp:taxon-name></italic>”, or to the “keys [of 2006]<!--PageBreak--> to apterae on <italic><tp:taxon-name>Digitaria</tp:taxon-name></italic> and other genera of herbaceous <tp:taxon-name>Poaceae</tp:taxon-name>”. To make the identification work easier, it seems useful to present one compendium-key to the identification of apterous viviparous females of <tp:taxon-name>Aphidinae</tp:taxon-name> species recorded on species of <tp:taxon-name>Bambusoideae</tp:taxon-name> in the World.</p><p>This key has been prepared using the general structure and several couplets in all of those keys by Blackman and Eastop; thirteen <tp:taxon-name>Aphidinae</tp:taxon-name> species and subspecies have been included, and are: <italic><tp:taxon-name>Hysteroneura setariae</tp:taxon-name></italic> (Thomas, 1878), <italic><tp:taxon-name>Melanaphis arundinariae</tp:taxon-name></italic> (Takahashi, 1937), <italic><tp:taxon-name>Melanaphis bambusae</tp:taxon-name></italic> (Fullaway, 1910), <italic><tp:taxon-name>Melanaphis meghalayensis bengalensis</tp:taxon-name></italic> Raychaudhuri [D.N.] and Banerjee [C.], 1974, <italic><tp:taxon-name>Melanaphis meghalayensis meghalayensis</tp:taxon-name></italic> Raychaudhuri [D.N.] and Banerjee [C.], 1974, <italic><tp:taxon-name>Melanaphis pahanensis</tp:taxon-name></italic> (Takahashi, 1950), <italic><tp:taxon-name>Melanaphis sacchari</tp:taxon-name></italic> (Zehntner, 1897), <italic><tp:taxon-name>Rhopalosiphum arundinariae</tp:taxon-name></italic> (Tissot, 1933) and <italic><tp:taxon-name>Rhopalosiphum rufiabdominale</tp:taxon-name></italic> (Schrank, 1899) (<tp:taxon-name>Aphidinae</tp:taxon-name> <tp:taxon-name>Aphidini</tp:taxon-name> <tp:taxon-name>Rhopalosiphina</tp:taxon-name>), and <italic><tp:taxon-name>Sitobion bambusicola</tp:taxon-name></italic> (Ghosh [L.K.], 1986), <italic><tp:taxon-name>Sitobion fragariae</tp:taxon-name></italic> (Walker, 1848), <italic><tp:taxon-name>Sitobion miscanthi</tp:taxon-name></italic> (Takahashi, 1921) and <italic><tp:taxon-name>Sitobion papillatum subnudum</tp:taxon-name></italic> Remaudière, 1985 (<tp:taxon-name>Aphidinae</tp:taxon-name> <tp:taxon-name>Macrosiphini</tp:taxon-name>).</p><table-wrap content-type="key" position="anchor" orientation="portrait"><table><tbody><tr><td rowspan="1" colspan="1">1</td><td rowspan="1" colspan="1">Siphunculus without apical zone of polygonal reticulation. Abdominal segments I and VII with marginal tubercles (papillae) placed dorsally to the respective spiracular apertures. Cuticle of dorsum of the abdomen membranous, a sclerotized patch absent</td><td rowspan="1" colspan="1">2</td></tr><tr><td rowspan="1" colspan="1">–</td><td rowspan="1" colspan="1">Siphunculus with apical zone of polygonal reticulation (at least two rows of cells). Abdominal segments I and VII usually without marginal tubercles (papillae), but if they are present then spinal papillae present on head and several abdominal segments. Dorsum of the abdomen with a sclerotized patch more or less extended and pigmented</td><td rowspan="1" colspan="1">12</td></tr><tr><td rowspan="1" colspan="1">2</td><td rowspan="1" colspan="1">Aphids spindle-shaped, green when alive. Siphunculus very small (less than 0.7 times cauda), thin, cylindrical and narrow-based, flangeless, and with not functional aperture</td><td rowspan="1" colspan="1"><italic><tp:taxon-name>Hyalopterus pruni</tp:taxon-name></italic> [and other <italic><tp:taxon-name>Hyalopterus</tp:taxon-name></italic> spp.]</td></tr><tr><td rowspan="1" colspan="1">–</td><td rowspan="1" colspan="1">Aphids broad oval-shaped. Siphunculus 0.5–2.5 times cauda (if less than 0.6 times then less than 2 times longer than its basal width), shaped differently and with functional aperture</td><td rowspan="1" colspan="1">3</td></tr><tr><td rowspan="1" colspan="1">3</td><td rowspan="1" colspan="1">Siphunculus short, usually thick or rather thick, less than (often much less than) 2.4 times longer than its basal width, 0.4–1.2 times cauda, and usually with a well-developed, rather swollen flange</td><td rowspan="1" colspan="1">4</td></tr><tr><td rowspan="1" colspan="1">–</td><td rowspan="1" colspan="1">Siphunculus usually longer than cauda (if less than 1.2 times cauda then it is more than 2.4 times its basal width and/or has a small flange), tapering, cylindrical or swollen</td><td rowspan="1" colspan="1">9</td></tr><tr><td rowspan="1" colspan="1">4</td><td rowspan="1" colspan="1">Setae on antennal segment III at most 1.5 times the basal diameter of the segment. [Alatae viviparous females with wing veins dark bordered]</td><td rowspan="1" colspan="1">5</td></tr><tr><td rowspan="1" colspan="1">–</td><td rowspan="1" colspan="1">Setae on antennal segment III at least 2.0 times the basal diameter of the segment. [Alatae viviparous females with wing veins not dark bordered]</td><td rowspan="1" colspan="1">6</td></tr><tr><td rowspan="1" colspan="1">5</td><td rowspan="1" colspan="1">Cauda with only 4-6 setae. Coxae dark</td><td rowspan="1" colspan="1"><italic><tp:taxon-name>Melanaphis bambusae</tp:taxon-name></italic></td></tr><tr><td rowspan="1" colspan="1">–</td><td rowspan="1" colspan="1">Cauda with 7-20 setae. Coxae pale</td><td rowspan="1" colspan="1"><italic><tp:taxon-name>Melanaphis sacchari</tp:taxon-name></italic></td></tr><tr><td rowspan="1" colspan="1">6</td><td rowspan="1" colspan="1">Antennae five-segmented. Siphunculus 1.5 times its basal width at least</td><td rowspan="1" colspan="1"><italic><tp:taxon-name>Melanaphis arundinariae</tp:taxon-name></italic></td></tr><tr><td rowspan="1" colspan="1">–</td><td rowspan="1" colspan="1">Antennae six-segmented. Siphunculus 1.4 times its basal width at most</td><td rowspan="1" colspan="1">7</td></tr><tr><td rowspan="1" colspan="1">7</td><td rowspan="1" colspan="1">Siphunculus 1.1–1.4 times its basal width. Terminal processus of antennal segment VI at most 2.3 times the base</td><td rowspan="1" colspan="1"><italic><tp:taxon-name>Melanaphis pahanensis</tp:taxon-name></italic></td></tr><tr><td rowspan="1" colspan="1">–</td><td rowspan="1" colspan="1">Siphunculus 0.8–0.9 times its basal width. Terminal processus of antennal segment VI at least 2.2 times the base</td><td rowspan="1" colspan="1">[<italic><tp:taxon-name>Melanaphis meghalayensis</tp:taxon-name></italic>] 8</td></tr><tr><td rowspan="1" colspan="1">8</td><td rowspan="1" colspan="1">Cauda with 4–6 setae and anterior half of the genital plate with 4–7 setae</td><td rowspan="1" colspan="1"><italic><tp:taxon-name>Melanaphis meghalayensis meghalayensis</tp:taxon-name></italic></td></tr><tr><td rowspan="1" colspan="1">–</td><td rowspan="1" colspan="1">Cauda with 7–10 setae and anterior half of the genital plate with 2 setae</td><td rowspan="1" colspan="1"><italic><tp:taxon-name>Melanaphis meghalayensis bengalensis</tp:taxon-name></italic></td></tr><tr><td rowspan="1" colspan="1">9</td><td rowspan="1" colspan="1">Setae on antennal segment III shorter than the basal width of the segment</td><td rowspan="1" colspan="1">10</td></tr><tr><td rowspan="1" colspan="1">–</td><td rowspan="1" colspan="1">Setae on antennal segment III longer than the basal width of the segment</td><td rowspan="1" colspan="1">11</td></tr><tr><td rowspan="1" colspan="1">10</td><td rowspan="1" colspan="1">Cauda at least 1.5 times its basal width, finger-shaped, with basal constriction, paler than cauda, and usually with 4 setae. [Alate viviparous females with only one oblique vein in hindwing]</td><td rowspan="1" colspan="1"><italic><tp:taxon-name>Hysteroneura setariae</tp:taxon-name></italic></td></tr><tr><td rowspan="1" colspan="1">–</td><td rowspan="1" colspan="1">Cauda a little longer that its basal width, cone-shaped, without basal constriction, as dark as siphunculi, and with approximately 8 setae. [Alate viviparous females with two oblique veins in hindwing]</td><td rowspan="1" colspan="1"><italic><tp:taxon-name>Rhopalosiphum arundinariae</tp:taxon-name></italic></td></tr><tr><td rowspan="1" colspan="1">11</td><td rowspan="1" colspan="1">Antennae usually five-segmented. Setae on antennal segment III 3.0–5.0 times the basal width of the segment. Abdominal segment VIII with 3–8 setae. Ultimate rostral segment 1.3–1.8 times second segment of the hind tarsus. Terminal processus of antennal segment VI 4.0–6.5 times the base</td><td rowspan="1" colspan="1"><italic><tp:taxon-name>Rhopalosiphum rufiabdominale</tp:taxon-name></italic></td></tr><tr><td rowspan="1" colspan="1">–</td><td rowspan="1" colspan="1">Antennae six-segmented. Setae on antennal segment III 1.8–2.6 times the basal width of the segment. Abdominal segment VIII with 4 setae. Terminal processus of antennal segment VI 3.9-–4.4 times the base</td><td rowspan="1" colspan="1"><italic><tp:taxon-name>Rhopalosiphum chusqueae</tp:taxon-name></italic> sp. n.</td></tr><tr><td rowspan="1" colspan="1">12</td><td rowspan="1" colspan="1">Spinal tubercles (papillae) present on the head and abdominal segments (V)VI-VIII; marginal ones present on prothorax and abdominal segments (I)II–V and infrequently on VII</td><td rowspan="1" colspan="1"><italic><tp:taxon-name>Sitobion papillatum subnudum</tp:taxon-name></italic></td></tr><tr><td rowspan="1" colspan="1">–</td><td rowspan="1" colspan="1">Spinal tubercles (papillae) absent; marginal ones on abdominal segment II–V usually absent, and always absent on abdominal segments I and VII</td><td rowspan="1" colspan="1">13</td></tr><tr><td rowspan="1" colspan="1">13</td><td rowspan="1" colspan="1">Cauda dusky (but not as dark as siphunculi) and with a rather pointed apex. Siphunculus 2.0–2.1 times cauda. Aphids yellowish when alive</td><td rowspan="1" colspan="1"><italic><tp:taxon-name>Sitobion bambusicola</tp:taxon-name></italic></td></tr><tr><td rowspan="1" colspan="1">–</td><td rowspan="1" colspan="1">Cauda pale (very contrasted with siphunculi) with a variably shaped apex. Siphunculus 1.4–2.7 times cauda. Aphids variable in colour when alive</td><td rowspan="1" colspan="1">14</td></tr><tr><td rowspan="1" colspan="1">14</td><td rowspan="1" colspan="1">Siphunculi 1.75–2.25 times cauda, which has a rather rounded apex</td><td rowspan="1" colspan="1"><italic><tp:taxon-name>Sitobion fragariae</tp:taxon-name></italic></td></tr><tr><td rowspan="1" colspan="1">–</td><td rowspan="1" colspan="1">Siphunculi 1.4–1.9 times cauda, which has a rather pointed apex</td><td rowspan="1" colspan="1"><italic><tp:taxon-name>Sitobion miscanthi</tp:taxon-name></italic></td><!--PageBreak--></tr></tbody></table></table-wrap></tp:treatment-sec><tp:treatment-sec><!--Section generated to contain objects referenced in tp:taxon-treatment.--><fig id="F2" position="float" orientation="portrait"><label>Figure 2.</label><caption><p><italic><tp:taxon-name>Rhopalosiphum chusqueae</tp:taxon-name></italic> sp. n. <bold>A, B</bold> <italic>Habitus</italic> <bold>C</bold> antennal segment III <bold>D</bold> siphunculus <bold>E</bold> cauda. <bold>F</bold> (and <bold>B-a</bold>) detail of the cuticule of abdominal segment 3 <bold>G</bold> (and <bold>B-b</bold>) detail of cuticule of abdominal segment 8.</p></caption><graphic xmlns:xlink="http://www.w3.org/1999/xlink" xlink:href="ZooKeys-166-059-g002.jpg" position="float" orientation="portrait" xlink:type="simple"/></fig><fig id="F1" position="float" orientation="portrait"><label>Figure 1.</label><caption><p><bold>A</bold>View of the area where the types of <italic><tp:taxon-name>Rhopalosipum chusqueae</tp:taxon-name></italic> were captured, in Cerro de la Muerte (Costa Rica), with <italic><tp:taxon-name>Chusquea tomentosa</tp:taxon-name></italic> <bold>B</bold> view of the plant <bold>C</bold> and <bold>D</bold> details of the area where the aphids were located.</p></caption><graphic xmlns:xlink="http://www.w3.org/1999/xlink" xlink:href="ZooKeys-166-059-g001.jpg" position="float" orientation="portrait" xlink:type="simple"/></fig></tp:treatment-sec><ref-list><ref id="B31"><mixed-citation xmlns:xlink="http://www.w3.org/1999/xlink" xlink:type="simple"><person-group><name name-style="western"><surname>Widmer</surname><given-names>Y</given-names></name></person-group> (<year>1997</year>)<article-title> Life history of some <italic>Chusquea</italic> species in old-growth oak forest in Costa Rica.</article-title> In: <person-group><name name-style="western"><surname>Chapman</surname><given-names>GP</given-names></name></person-group> (<role>Ed</role>). <issue-title>The bamboos.</issue-title><source>Academic Press, New York</source>: <fpage>17</fpage>-<lpage>31</lpage>.</mixed-citation></ref><ref id="B10"><mixed-citation xmlns:xlink="http://www.w3.org/1999/xlink" xlink:type="simple"><person-group><name name-style="western"><surname>Hammel</surname><given-names>BE</given-names></name><name name-style="western"><surname>Grayum</surname><given-names>MH</given-names></name><name name-style="western"><surname>Herrera</surname><given-names>C</given-names></name><name name-style="western"><surname>Zamora</surname><given-names>N</given-names></name></person-group> (<year>2003</year>)<source> Manual de Plantas de Costa Rica, Vol. III. Monocotiledóneas. Missouri Botanical Garden Press, 884 pp.</source></mixed-citation></ref><ref id="B3"><mixed-citation xmlns:xlink="http://www.w3.org/1999/xlink" xlink:type="simple"><person-group><name name-style="western"><surname>Clark</surname><given-names>LG</given-names></name></person-group> (<year>1989</year>)<article-title> Systematics of <italic>Chusquea</italic> section <italic>Swallenochloa</italic>, section <italic>Verticillatae</italic>, section <italic>Serpentes</italic>, and section <italic>Longifoliae</italic> (Poaceae-Bambusoideae).</article-title><source>Systematic Botanic Monographs </source><volume>27</volume>: <fpage>1</fpage>-<lpage>127</lpage>. <ext-link ext-link-type="uri" xlink:href="http://dx.doi.org/10.2307/25027724" xlink:type="simple">doi: 10.2307/25027724</ext-link></mixed-citation></ref><ref id="B11"><mixed-citation xmlns:xlink="http://www.w3.org/1999/xlink" xlink:type="simple"><person-group><name name-style="western"><surname>Holman</surname><given-names>J</given-names></name></person-group> (<year>1974</year>)<source> Los áfidos de Cuba.</source><publisher-name>Instituto Cubano del Libro</publisher-name>, <publisher-loc>La Habana</publisher-loc>, <lpage>304</lpage> pp.</mixed-citation></ref><ref id="B1"><mixed-citation xmlns:xlink="http://www.w3.org/1999/xlink" xlink:type="simple"><person-group><name name-style="western"><surname>Blackman</surname><given-names>RL</given-names></name><name name-style="western"><surname>Eastop</surname><given-names>VF</given-names></name></person-group> (<year>1994</year>)<source> Aphids on the World’s Trees. An Identification and Information Guide. CAB International, Wallingford, 8 + 987 pp. + 16 pl.</source></mixed-citation></ref><ref id="B2"><mixed-citation xmlns:xlink="http://www.w3.org/1999/xlink" xlink:type="simple"><person-group><name name-style="western"><surname>Blackman</surname><given-names>RL</given-names></name><name name-style="western"><surname>Eastop</surname><given-names>VF</given-names></name></person-group> (<year>2006</year>)<source> Aphids on the World’s Herbaceous Plants and Shrubs. J. Wiley &amp; Sons, Chichester, Two volumes, 8 + 1439 pp.</source></mixed-citation></ref></ref-list></tp:taxon-treatment>
